# Supplementary material for: Co-Infection and Ventilator-Associated Pneumonia in Critically Ill COVID-19 Patients Requiring Mechanical Ventilation: A Retrospective Cohort Study
Source: Biomedicines. 2022 Aug 11;10(8):1952. doi: 10.3390/biomedicines10081952 (PMC9405710; doi:10.3390/biomedicines10081952)
Supplement: Supplementary file 1 [file biomedicines-10-01952-s001.zip]

Archive with 2 entries (2 files):
- Figure S1 Cumulative probability of death.pdf
- Table S1 SOM_1_VAP-riskFactors.pdf
